# Supplementary material for: Study on molecular mechanism of ANOS1 promoting development of colorectal cancer
Source: PLoS One. 2017 Aug 30;12(8):e0182964. doi: 10.1371/journal.pone.0182964 (PMC5576693; doi:10.1371/journal.pone.0182964)
Supplement: S1 Table — (XLSX) [file pone.0182964.s001.xlsx]

## Sheet: Sheet1
Normal-1	19.9
Normal-2	33.3
Normal-3	27.5
Normal-4	23.2
Normal-5	27.1
Normal-6	36.8
Normal-7	28
Normal-8	22.8
Normal-9	35.5
Normal-10	31.2
Normal-11	19.5
Normal-12	35.5
Normal-13	27.5
Normal-14	25.8
Normal-15	34
Normal-16	37.7
Normal-17	54.4
Normal-18	49.6
Normal-19	12.3
Normal-20	22.9
Normal-21	38.5
Normal-22	28.7
Normal-23	30
Normal-24	30.7
Normal-25	28.2
Normal-26	44.7
Normal-27	25.2
Normal-28	52.5
Normal-29	27.5
Normal-30	23
Normal-31	23.9
Normal-32	19.1
Normal-33	32.7
Normal-34	21
Normal-35	38.4
Normal-36	35.4
Normal-37	27.8
Normal-38	42.7
Normal-39	43.1
Normal-40	43.7
Normal-41	51.2
Normal-42	23
Normal-43	22.2
Normal-44	32
Normal-45	32
Normal-46	44.1
Normal-47	14
Normal-48	30.7
Normal-49	47.9
Normal-50	22.3
Normal-51	25.3
Normal-52	33.1
Normal-53	38.7
Normal-54	40.1
stageI-1	52.9
stageI-2	47.5
stageI-3	30
stageI-4	74.9
stageI-5	65.9
stageI-6	88.9
stageI-7	104
stageI-8	99.7
stageI-9	70
stageI-10	55
stageI-11	49
stageI-12	30
stageI-13	37.6
stageI-14	44.9
stageI-15	89.3
stageI-16	58.8
stageI-17	72.6
stageI-18	64.7
stageI-19	111
stageI-20	39.9
stageI-21	89.7
stageI-22	76.9
stageI-23	46.6
stageI-24	66.4
stageI-25	57
stageI-26	224
stageI-27	46.5
stageI-28	55.3
stageII-1	67.5
stageII-2	39
stageII-3	57.9
stageII-4	115
stageII-5	60.6
stageII-6	89
stageII-7	87.6
stageII-8	127
stageII-9	39.3
stageII-10	77.2
stageII-11	54.5
stageII-12	130
stageII-13	116
stageII-14	37.4
stageII-15	114
stageII-16	114
stageII-17	77.9
stageII-18	54.5
stageII-19	71.6
stageII-20	112
stageII-21	62.9
stageII-22	96.2
stageII-23	50.7
stageII-24	38.2
stageII-25	129
stageII-26	30.4
stageII-27	204
stageII-28	28.3
stageII-29	173
stageII-30	128
stageII-31	48
stageII-32	44.4
stageII-33	95.5
stageII-34	123
stageII-35	124
stageII-36	25.7
stageII-37	67.5
stageII-38	71.6
stageII-39	84.9
stageII-40	85.3
stageII-41	128
stageII-42	161
stageII-43	22.9
stageII-44	66.4
stageII-45	37.1
stageII-46	36.1
stageII-47	64.7
stageII-48	208
stageII-49	44.2
stageII-50	98.3
stageIII-1	117
stageIII-2	68.6
stageIII-3	168
stageIII-4	224
stageIII-5	91.2
stageIII-6	113
stageIII-7	194
stageIII-8	57.9
stageIII-9	34
stageIII-10	41.2
stageIII-11	53.5
stageIII-12	114
stageIII-13	86
stageIII-14	95
stageIII-15	26.7
stageIII-16	62.5
stageIII-17	118
stageIII-18	135
stageIII-19	79.2
stageIII-20	58.7
stageIII-21	78.9
stageIII-22	53
stageIII-23	75.1
stageIII-24	48.8
stageIII-25	106
stageIII-26	70.8
stageIII-27	65.2
stageIII-28	29.5
stageIII-29	91.5
stageIII-30	105
stageIII-31	43.2
stageIII-32	27.8
stageIII-33	121
stageIII-34	79.6
stageIII-35	54.4
stageIII-36	129
stageIII-37	52.4
stageIII-38	81
stageIII-39	125
stageIII-40	74
stageIII-41	84.5
stageIII-42	75.2
stageIII-43	83
stageIII-44	34.2
stageIII-45	67.2
stageIII-46	176
stageIII-47	89.1
stageIII-48	69.6
stageIII-49	91.4
stageIV-1	41.7
stageIV-2	57.5
stageIV-3	60.5
stageIV-4	105
stageIV-5	131
stageIV-6	47.9
stageIV-7	91.3
stageIV-8	68.7
stageIV-9	113
stageIV-10	80.2
stageIV-11	78.1
stageIV-12	101
stageIV-13	136
stageIV-14	185
stageIV-15	145
stageIV-16	69.4
stageIV-17	84.5
stageIV-18	56.1
stageIV-19	82.2
stageIV-20	55.4
stageIV-21	92.6
stageIV-22	118
stageIV-23	140
stageIV-24	74.2
stageIV-25	45.7
stageIV-26	114
stageIV-27	207
stageIV-28	155
stageIV-29	92.6
stageIV-30	76
stageIV-31	51.2
stageIV-32	156
stageIV-33	82.9
stageIV-34	130
stageIV-35	112
stageIV-36	88.3
stageIV-37	33.6
stageIV-38	104
stageIV-39	66.9
stageIV-40	79.5
stageIV-41	95.6
stageIV-42	42.2
stageIV-43	31
stageIV-44	56
stageIV-45	61.4
stageIV-46	57.4
stageIV-47	58.9
stageIV-48	56.9
stageIV-49	94.8
stageIV-50	46.1
stageIV-51	73.1
stageIV-52	98.8
stageIV-53	68.7
stageIV-54	97.5
stageIV-55	183
stageIV-56	56.8
stageIV-57	82.3
stageIV-58	59.4
