# Supplementary material for: Study on molecular mechanism of ANOS1 promoting development of colorectal cancer
Source: PLoS One. 2017 Aug 30;12(8):e0182964. doi: 10.1371/journal.pone.0182964 (PMC5576693; doi:10.1371/journal.pone.0182964)
Supplement: S2 Table — (XLSX) [file pone.0182964.s002.xlsx]

## Sheet: Sheet1
Stage I-1	0.4343
Stage I-2	0.03178
Stage I-3	0.2011
Stage I-4	0.3929
Stage I-5	0.4355
Stage I-6	0.05276
Stage I-7	0.374235
Stage I-8	0.43631
Stage I-9	0.5587
Stage I-10	0.3886
Stage I-11	0.20837
Stage I-12	0.331475
Stage I-13	0.5068
Stage I-14	0.151705
Stage I-15	0.203775
Stage I-16	0.38386
Stage I-17	0.16062
Stage I-18	0.222775
Stage I-19	0.283285
Stage I-20	0.3802
Stage I-21	0.3576
Stage I-22	0.33295
Stage I-23	0.434
Stage I-24	0.46815
Stage I-25	0.21424
Stage I-26	0.031975
Stage I-27	0.22002
Stage I-28	0.296685
Stage I-29	0.196305
Stage I-30	0.5721
Stage I-31	0.4044
Stage I-32	0.31893
Stage II-1	0.3
Stage II-2	0.632
Stage II-3	0.031445
Stage II-4	0.363155
Stage II-5	0.03074
Stage II-6	0.4744
Stage II-7	0.384
Stage II-8	0.34009
Stage II-9	0.132135
Stage II-10	0.27925
Stage II-11	0.02511
Stage II-12	0.4864
Stage II-13	0.21952
Stage II-14	0.47965
Stage II-15	0.030855
Stage II-16	0.03159
Stage II-17	0.074875
Stage II-18	0.43545
Stage II-19	0.02574
Stage II-20	0.047485
Stage II-21	0.21237
Stage II-22	0.34155
Stage II-23	0.026925
Stage II-24	0.72175
Stage II-25	0.23998
Stage II-26	0.3787
Stage II-27	0.27581
Stage II-28	0.357025
Stage II-29	0.35807
Stage II-30	0.024195
Stage II-31	0.296475
Stage II-32	0.6782
Stage II-33	0.25567
Stage II-34	0.119545
Stage II-35	0.201475
Stage II-36	0.03278
Stage II-37	0.42275
Stage II-38	0.3691
Stage II-39	0.27138
Stage II-40	0.2669
Stage II-41	0.5687
Stage II-42	0.02146
Stage II-43	0.31535
Stage II-44	0.035995
Stage II-45	0.378
Stage II-46	0.02733
Stage II-47	0.28815
Stage II-48	0.60625
Stage II-49	0.29565
Stage II-50	0.34692
Stage II-51	0.36825
Stage II-52	0.5018
Stage II-53	0.032225
Stage II-54	0.47065
Stage II-55	0.33755
Stage II-56	0.33313
Stage II-57	0.02166
Stage II-58	0.18269
Stage II-59	0.36775
Stage II-60	0.34925
Stage II-61	0.02988
Stage II-62	0.025285
Stage II-63	0.3191
Stage II-64	0.41215
Stage III-1	0.43105
Stage III-2	0.25075
Stage III-3	0.298645
Stage III-4	0.4351
Stage III-5	0.28236
Stage III-6	0.285045
Stage III-7	0.093605
Stage III-8	0.035425
Stage III-9	0.21581
Stage III-10	0.6691
Stage III-11	0.238435
Stage III-12	0.204455
Stage III-13	0.05112
Stage III-14	0.5014
Stage III-15	0.039785
Stage III-16	0.177405
Stage III-17	0.48405
Stage III-18	0.36012
Stage III-19	0.25765
Stage III-20	0.66085
Stage III-21	0.5799
Stage III-22	0.30135
Stage III-23	0.36129
Stage III-24	0.375265
Stage III-25	0.029625
Stage III-26	0.411
Stage III-27	0.04474
Stage III-28	0.31815
Stage III-29	0.57115
Stage III-30	0.209225
Stage III-31	0.231575
Stage III-32	0.0232275
Stage III-33	0.1873
Stage III-34	0.36171
Stage III-35	0.22904
Stage III-36	0.03105
Stage III-37	0.327105
Stage III-38	0.16077
Stage III-39	0.19258
Stage III-40	0.4027
Stage III-41	0.217095
Stage III-42	0.10847
Stage III-43	0.181805
Stage III-44	0.035385
Stage III-45	0.17847
Stage IV-1	0.208935
Stage IV-2	0.511
Stage IV-3	0.44245
Stage IV-4	0.02521
Stage IV-5	0.21691
Stage IV-6	0.17966
Stage IV-7	0.03857
Stage IV-8	0.30954
Stage IV-9	0.19189
Stage IV-10	0.02165
Stage IV-11	0.21348
Stage IV-12	0.20046
Stage IV-13	0.50675
Stage IV-14	0.23197
Stage IV-15	0.03766
Stage IV-16	0.027055
Stage IV-17	0.36135
Stage IV-18	0.026765
Stage IV-19	0.31793
Stage IV-20	0.42265
Stage IV-21	0.02008
Stage IV-22	0.039465
Stage IV-23	0.35568
Stage IV-24	0.38566
