# Supplementary material for: Study on molecular mechanism of ANOS1 promoting development of colorectal cancer
Source: PLoS One. 2017 Aug 30;12(8):e0182964. doi: 10.1371/journal.pone.0182964 (PMC5576693; doi:10.1371/journal.pone.0182964)
Supplement: S3 Table — (XLSX) [file pone.0182964.s003.xlsx]

## Sheet: Sheet1
overall_event (death from any cause)	overall survival follow-up time	dss_event (disease specific survival; death from cancer)	disease-specific survival time	ANOS1 expression	Group
0	82.29	0	82.29	6.86549	LOW
0	45.99	0	45.99	6.96644	LOW
1	22.78	1	22.78	6.9673	LOW
0	44.97	0	44.97	7.1259	LOW
1	28.96	0	28.96	7.13958	LOW
0	95.37	0	95.37	7.20977	LOW
1	4.24	0	4.24	7.223	LOW
0	49.11	0	49.11	7.24483	LOW
0	60.75	0	60.75	7.25576	LOW
0	36.59	0	36.59	7.41796	LOW
0	122.72	0	122.72	7.47544	LOW
0	83.99	0	83.99	7.56584	LOW
0	25.61	0	25.61	7.56825	LOW
0	22.22	0	22.22	7.59151	LOW
1	34.02	1	34.02	7.62572	LOW
0	22.35	0	22.35	7.63228	LOW
0	80.25	0	80.25	7.67622	LOW
0	63.25	0	63.25	7.68774	LOW
1	11.76	1	11.76	7.70922	LOW
0	76.07	0	76.07	7.79459	LOW
0	102.44	0	102.44	7.84113	LOW
0	60.42	0	60.42	7.8455	LOW
0	85.28	0	85.28	7.89522	LOW
1	65.88	0	65.88	7.94377	LOW
1	52.5	1	52.5	7.98274	LOW
0	64.1	0	64.1	8.03207	LOW
1	9.96	0	9.96	8.03321	LOW
1	31.06	1	31.06	8.03665	LOW
1	20.44	0	20.44	8.06957	LOW
0	43.79	0	43.79	8.07236	LOW
0	142.55	0	142.55	8.07736	LOW
1	28.89	1	28.89	8.07762	LOW
0	59.96	0	59.96	8.08042	LOW
0	24.62	0	24.62	8.08513	LOW
0	55.33	0	55.33	8.09943	LOW
0	119.21	0	119.21	8.10571	LOW
0	3.64	0	3.64	8.10924	LOW
0	74.53	0	74.53	8.11589	LOW
0	31.92	0	31.92	8.12292	LOW
0	49.87	0	49.87	8.14119	LOW
1	22.25	0	22.25	8.1737	LOW
0	83.99	0	83.99	8.1795	LOW
0	50.43	0	50.43	8.18654	LOW
0	40.6	0	40.6	8.18983	LOW
0	52.14	0	52.14	8.2002	LOW
0	32.67	0	32.67	8.21074	LOW
0	42.27	0	42.27	8.22199	LOW
1	1.44	1	1.44	8.23874	LOW
0	70.65	0	70.65	8.24642	LOW
1	37.44	0	37.44	8.24648	LOW
0	52.86	0	52.86	8.26745	LOW
0	59.53	0	59.53	8.27624	LOW
0	52.24	0	52.24	8.28307	LOW
1	19.85	1	19.85	8.3129	LOW
1	5.68	1	5.68	8.33289	LOW
0	19.98	0	19.98	8.38582	LOW
1	49.24	1	49.24	8.39197	LOW
0	112.33	0	112.33	8.40902	LOW
1	50.53	0	50.53	8.4369	LOW
1	34.58	1	34.58	8.44223	LOW
0	57.79	0	57.79	8.44705	LOW
1	5.12	1	5.12	8.46117	LOW
0	116.64	0	116.64	8.46349	LOW
0	103.98	0	103.98	8.46659	LOW
0	41.52	0	41.52	8.46928	LOW
0	120.62	0	120.62	8.46953	LOW
0	18.18	0	18.18	8.46982	LOW
0	50.49	0	50.49	8.47797	LOW
1	18.77	1	18.77	8.48263	LOW
0	127.29	0	127.29	8.49292	LOW
0	31.36	0	31.36	8.50525	LOW
1	36.95	0	36.95	8.50707	LOW
0	15.05	0	15.05	8.51494	LOW
0	26.66	0	26.66	8.53326	LOW
1	8.02	1	8.02	8.55332	LOW
0	30.27	0	30.27	8.57112	LOW
0	89.75	0	89.75	8.57864	LOW
0	56.67	0	56.67	8.58695	LOW
1	6.11	1	6.11	8.61431	LOW
1	8.61	1	8.61	8.64134	LOW
0	88.99	0	88.99	8.64594	LOW
0	47.86	0	47.86	8.65516	LOW
0	86.43	0	86.43	8.6572	LOW
0	0.92	0	0.92	8.6643	LOW
0	130.75	0	130.75	8.67019	LOW
0	20.02	0	20.02	8.67921	LOW
0	49.57	0	49.57	8.6889	LOW
0	67.82	0	67.82	8.71632	LOW
0	58.45	0	58.45	8.73768	HIGH
1	26.26	0	26.26	8.74934	HIGH
1	3.25	1	3.25	8.75009	HIGH
1	18.54	1	18.54	8.76591	HIGH
1	8.94	1	8.94	8.76893	HIGH
1	4.96	1	4.96	8.78055	HIGH
1	16.47	0	16.47	8.78318	HIGH
0	55.95	0	55.95	8.79612	HIGH
1	15.25	1	15.25	8.8047	HIGH
0	39.25	0	39.25	8.82682	HIGH
0	99.51	0	99.51	8.85341	HIGH
0	36.78	0	36.78	8.86684	HIGH
0	110.82	0	110.82	8.86993	HIGH
0	33.2	0	33.2	8.87999	HIGH
1	2.07	1	2.07	8.92373	HIGH
1	47.8	0	47.8	8.94173	HIGH
0	26.53	0	26.53	8.94717	HIGH
1	10.02	1	10.02	8.95904	HIGH
1	28.79	1	28.79	8.96267	HIGH
1	70.45	1	70.45	8.96835	HIGH
1	15.28	1	15.28	8.99982	HIGH
1	41.45	1	41.45	9.0006	HIGH
0	34.09	0	34.09	9.00422	HIGH
0	79.13	0	79.13	9.00783	HIGH
1	37.31	1	37.31	9.01871	HIGH
1	33.17	1	33.17	9.02565	HIGH
1	11.7	1	11.7	9.05043	HIGH
1	5.72	1	5.72	9.06367	HIGH
0	39.68	0	39.68	9.06461	HIGH
1	38.72	0	38.72	9.07874	HIGH
1	27.51	1	27.51	9.08558	HIGH
1	68.81	1	68.81	9.1478	HIGH
0	84.13	0	84.13	9.15236	HIGH
0	8.38	0	8.38	9.17133	HIGH
1	22.02	1	22.02	9.18086	HIGH
1	19.03	1	19.03	9.18105	HIGH
1	54.9	0	54.9	9.19417	HIGH
0	85.61	0	85.61	9.19946	HIGH
0	31.85	0	31.85	9.21291	HIGH
1	14.56	1	14.56	9.22019	HIGH
1	14.39	1	14.39	9.23465	HIGH
0	58.45	0	58.45	9.24697	HIGH
0	76.04	0	76.04	9.24873	HIGH
0	55.13	0	55.13	9.30627	HIGH
1	24.26	1	24.26	9.3071	HIGH
0	25.24	0	25.24	9.33287	HIGH
1	5.72	1	5.72	9.35015	HIGH
1	76.6	1	76.6	9.3706	HIGH
0	15.71	0	15.71	9.40974	HIGH
1	32.05	1	32.05	9.41421	HIGH
0	37.67	0	37.67	9.41947	HIGH
0	35.9	0	35.9	9.43132	HIGH
0	106.94	0	106.94	9.49325	HIGH
1	54.04	1	54.04	9.52265	HIGH
0	55.92	0	55.92	9.56708	HIGH
1	23.07	1	23.07	9.57039	HIGH
1	59.07	0	59.07	9.57551	HIGH
0	95.07	0	95.07	9.58834	HIGH
0	95.07	0	95.07	9.64728	HIGH
0	96.26	0	96.26	9.68873	HIGH
0	40.3	0	40.3	9.68901	HIGH
0	79.39	0	79.39	9.70565	HIGH
1	37.31	0	37.31	9.72369	HIGH
0	59.34	0	59.34	9.75492	HIGH
1	5.32	1	5.32	9.77703	HIGH
1	24.03	1	24.03	9.7845	HIGH
0	70.84	0	70.84	9.79911	HIGH
0	54.54	0	54.54	9.81902	HIGH
0	78.87	0	78.87	9.83616	HIGH
1	4.99	1	4.99	9.86141	HIGH
1	26.82	0	26.82	9.95123	HIGH
0	118.58	0	118.58	9.95649	HIGH
1	27.15	0	27.15	9.96294	HIGH
1	57.73	1	57.73	10.0015	HIGH
0	66.04	0	66.04	10.0023	HIGH
0	105.17	0	105.17	10.083	HIGH
1	0.92	1	0.92	10.0917	HIGH
1	45.92	1	45.92	10.1077	HIGH
0	74.07	0	74.07	10.1482	HIGH
1	67.82	1	67.82	10.1594	HIGH
1	17.62	1	17.62	10.2256	HIGH
0	50.1	0	50.1	10.3065	HIGH
1	2.36	1	2.36	10.3784	HIGH
0	67.92	0	67.92	10.4382	HIGH
1	33.73	1	33.73	10.567	HIGH
1	50.76	1	50.76	10.673	HIGH
0	63.05	0	63.05	10.6783	HIGH
1	134.86	1	134.86	10.9553	HIGH
